# Supplementary material for: Absence of oxygen effect on microbial structure and methane production during drying and rewetting events
Source: Sci Rep. 2022 Oct 4;12:16570. doi: 10.1038/s41598-022-20448-5 (PMC9532411; doi:10.1038/s41598-022-20448-5)
Supplement: Supplementary file 2 — Supplementary Figures S2 and S3. [file 41598_2022_20448_MOESM2_ESM.xlsx]

## Sheet: Figure S2_Firmicutes (>=1%)
Genus	1AW_I	1AW_N2_I	1AW_Air_I	1AW_F	1AW_N2_F	1AW_Air_F	2AW_I	2AW_N2_I	2AW_Air_I	2AW_F	2AW_N2_F	2AW_Air_F	3AW_I	3AW_N2_I	3AW_Air_I	3AW_F	3AW_N2_F	3AW_Air_F		FW_I	FW_N2_I	FW_Air_I	FW_F	FW_N2_F	FW_Air_F	2FW_I	2FW_N2_I	2FW_Air_I	2FW_F	2FW_N2_F	2FW_Air_F	3FW_I	3FW_N2_I	3FW_Air_I	3FW_F	3FW_N2_F	3FW_Air_F		1SS_I	1SS_N2_I	1SS_Air_I	1SS_F	1SS_N2_F	1SS_Air_F	2SS_I	2SS_N2_I	2SS_Air_I	2SS_F	2SS_N2_F
Hydrogenispora	0	0	0	0	0	0	0.664917	0	0	3.10586	45.5825	51.1481	0	0	12.5569	6.65649	54.3154	0		0	0	0	0	4.82839	0	0	0	0	0	46.6989	42.2985	0	33.4432	0	0	36.3066	36.5849		0	0	0	0	0	1.09069	0	0	7.67126	0	14.2481
Bacillaceae (F)	0	0	0	0	0	0	0	0	0	0	0	0	0	0	0	0	0	0		0	0	0	0	0	0	0	0	0	0	0	0	0	12.3516	0.685904	0	0	0		0	0	0	0	0	0	0	0	24.9734	0	0
Sedimentibacter	33.019	2.2888	18.3645	0	6.67559	8.47349	9.24159	6.58712	12.9637	1.98376	2.33112	4.19957	0.234162	0	0	0.141188	0	0		1.64527	2.30916	3.252	0	12.0153	0	4.1599	0	0	0.166556	0.272695	0	0	2.79988	0	0	1.48571	0		0	0	0.583382	0	0	0	0	0	0	0	0
Bacillus	0	0	0	0	0	0	0	0	0	0	0	0	0	0	0	0	0	0		0	0	0	0	0	0	1.43862	0	0	0	0	0	0	7.54717	0	0	0	0		0	0	0	0	0	0	0	0	4.36458	0	0
DTU014 (O)	0.574106	0	0	0.476435	0	0.843418	4.73307	0	0	1.23503	1.50033	2.65126	34.7632	0	0	24.4211	0	3.77784		8.12145	5.56981	5.37817	26.6638	3.53341	54.0997	28.94	15.8131	1.30063	47.6768	1.5375	0.807661	64.1795	3.00552	0	41.9851	0.888125	0		4.46363	0.767829	0	7.85805	2.17272	14.9877	9.77613	4.95506	0.316341	17.3003	0.512449
Sporacetigenium	0	0	0	0	0	0	0	0	0	0	0	0	0	0	0	0	0	0		0	0	0	0	0	0	0	0	0	0	0	0	0	0	0	0	0	0		0	0	0	0	26.5807	0	0	0	0	0	0
Sporosarcina	0	0	0	0	0	0	0	0	0	0	0	0	0	0	0	0	0	0		0	0	0	0	0	0	0	0	8.48969	0	0	6.19632	0	0	14.7942	0	0	19.0594		0	0	0	0	0	0	0.863521	0	0	0	0
Alkaliphilus	0	0	0	0	0	0	0	0	0.553745	0	3.94499	11.4251	16.7526	89.5248	64.5684	0	14.3573	11.8967		0	0	0	0.36558	2.26439	0	0.442407	0.255896	0	0.298723	2.6498	3.96331	0	6.57974	19.9267	0	17.6862	5.0011		0	0	0.802553	0	0	0.696829	0	0	0.959709	0	14.6761
Family_XIV (F)	0	0	0	0	0	0	0	0	0	0	0.754727	1.75659	0	0	0	0.258514	0	0		0	0.286929	0	0	0	3.94978	0	0	0	0	0.301399	0.213453	0	0	0	0	6.29566	0		0	0	0	0	0	0	0	0	0.560009	0	0
Herbinix	0.300646	0	0.438015	0	1.28906	2.76382	0	1.95059	1.77878	0.385821	1.45284	1.25878	0	0	0	0	4.57552	0		0.727345	0	0	0	0	0	0.923008	0	0	0	0	0	0	0	0	0	0	0		0	0	0	0	0	0	0	0	0	0	0
Lutispora	0	0	0	0	0	0	0	0	0	0.483884	0	0	0	0	0	0	0	0		0	0	0	0	0	0	0	0	0	0	0	0	0	0.416806	0	0	0	0		0	0	0	0	1.01916	0	0	0	0	0	1.75476
Ruminiclostridium_1	1.51321	0	0	0	4.23695	0	0.757405	0	1.66822	0	3.81472	3.67946	0	0	0	0	3.09679	7.08824		0.424858	0	0	0	0	0	0	0	0	0	0	0	0	0	0	0	1.37039	0		0	0	0	0	0	0	0	0	0.421075	0	0
Syntrophomonadaceae (F)	0.786797	0	2.64708	1.23873	0	0	1.18985	0	4.67697	8.42633	0.235372	0	5.85784	0	0	20.2285	0	0		5.49318	4.31595	2.31112	0	0	0.345942	2.86413	9.03173	1.77529	0.144211	0.136347	0	0	0	0	0.642542	0	0		0	0	0	0	0	0	1.32687	0	0	0	0
Caldicoprobacter	1.87744	0	0	3.30087	0	0	7.60575	0	0.725092	10.0437	0.579905	0	0.905791	0	0	0.855083	0	0		3.08603	1.1619	0.576342	0	0.472489	0	0	0	0	0	0	1.21726	0	0	0	0	0	0		0	0	0	0	0	0	0	0	0	1.63603	0
Planococcaceae (F)	0	0	0	0	0	0	0	0	1.00301	0	0	0	0	0	0	0.0865026	0	0		0	0	0	0	0	0	0	0	22.0346	0	0	12.4207	0	0	2.22327	0	0.341403	4.24454		0	7.69142	0	0	0	0	4.71076	0	0	0	0
BRH-c20a (C)	0	0	0	0	0	0	0	0	0	0	0	0	0	0	0	0	0	0		0	0	0	0	0	0	0	0	0	0	1.1316	0	0	0.552762	0	0	2.72522	0		0	0	0	0	1.21574	4.47501	0	0	0	0	0.919136
Clostridia (C)	0	0	0	0	0	0	0.874891	0	0	0.225062	0.637446	0	0	0	0	0	0	0		0	0	1.01559	0	0	0	0	0	0	0	1.63234	0.983977	0	0	0	0	0	0		0	0	0	0	0	0	0	0.538646	0	0	0
Clostridium_sensu_stricto_1	0	0	0	0	0	0	0.73796	0	0	0	0	0	0.401162	4.69529	0	0	0	0		0	0	0	0	0	0	0	0.413603	0	0	0	0	0	0	0	0	0	0		0	0.882626	0.522143	0	1.99485	0	0.454287	1.65327	0	0	0
MBA03 (O)	5.60109	9.33363	1.83351	5.45027	3.72661	9.39092	0.564929	0	0	1.17726	0	0	0.588129	0	0	0.897837	0	0		5.00383	11.8589	8.39424	2.10126	3.67845	2.00151	0	0	0	0.195715	0	0	0	0	0	0	0	0		0	0	0.586605	0	0	0	0	0	0.294966	0	0
Clostridium_sensu_stricto_9	0	0	0	0	0	0.508755	0	0	0	0	0	0	0	0	0	0	0	0		0	0	0	0	0.426764	0	0	0	0	0	0	0	0	1.04946	0	0	0	0		0	0	0	0	0	0	0	0	0	0	1.34397
Proteiniborus	0	0	0	0	0	0	1.13211	0	0	0	0	0	0	0	0	0	0	0		0	0	0	0	3.80471	0	0	0	0	0	0	1.09518	0	0	0	0	2.72645	6.86047		0	0	0	0	0	0	0	0	0	0	0
Romboutsia	0	0	0	0	0	0	4.95282	0	0	0	0	0	0	0	0	0	0	0		0	0	0	0.706339	0.941168	0	0	0.753166	0	0.816728	0	0	0	0	0	0.703621	0	0		0	1.43258	1.10309	7.60363	0	0	2.78562	6.06556	0	1.19282	0.917245
Gelria	0.337427	0	0	0	0	0	0.297773	0	0	0	0	0	0	0	0	0	0	0		2.48155	1.00593	0.47321	1.28765	0	0	0.438806	1.53467	1.5955	1.06266	0	0	0	0	0	0	0	0		0	0	0	0	0	0	1.03552	0	0	0	0
D8A-2 (O)	0	0	0	0	0	0	0	0	0	0.964151	0	0	0.604465	0	0	0.33209	0	0		0.212429	0	0	0	0	0	0	0	0	0	0.615357	0	0	1.15083	0	0	0	0		0	0	0	0	0	0	0	0	0	0	0
Ruminiclostridium	0	0	0	0	2.44332	9.26797	0	1.56938	0.493146	0	0	0	0	0	0	0	0	0		0.607782	0	0	0	0	0.384736	0.942105	0	0	0	5.95264	0	0	1.33229	0	0	0.411365	0		0	0	1.54709	0	0	0	0	0	0	0	0
Ruminococcaceae (F)	1.63583	0	0	0	0	0	0	1.12247	1.78591	0	0	0	0	0	0	0.331096	0	0		0.278029	1.0011	0.768088	0.207092	0	0.730682	0	1.35778	0.143451	0.321041	0.301399	0	0	0	0	0	0	0		0	0	0	0	0	0	0	0	0	0	0.193866
Paraclostridium	0	0	0	0	0	0	0	0	0	0	0	0	0	0	0	0	0	0		0	0	0	0	0	0	0	0	0	0	0	0	0	0	0	0	0	0		0	0	0	0	0	5.3372	0	0	0	0	0
Anoxybacillus	0	0	0	0	0	0	0	0	0	0	0	0	0	0	0	0	0	0		0	0	0	0	0	0	0	0	0	0	0	0	0	0	0	0	0	0		0	0	0	0	0	0	0	0	4.66245	0	0
SRB2 (F)	0	0	0	0	0	0	1.0717	0	0	2.10299	0	0	0.422944	0	0	1.6619	0	0		0	0	0	0	0	0	0	0	0	0	0.401866	0.521134	0	0	0	0	1.02182	0		0	0	0	0	0	0	0	0	0	0	0
Fastidiosipila	3.11041	0	0	0.978524	0	0	1.09448	0	0	0.493529	0	0	0	0	0	0.626398	0	0		13.6626	17.4081	4.55322	0	6.75733	3.50299	0.409249	3.68729	0	0.163096	0	0	0	0	0	1.199	0	0		0.773908	0	0	0	0	0	0	0	0	0	0
Pelotomaculum	0	0	0	0	0	0	0	1.005	0.413741	0	0.148537	0	0	0	0	0.109371	0	0		0	0	0	0	0	0	0	0	0	0	0	0	0	0	0	0	0	0		0	0	0	0	0	0	0	0	0	0	0.83152
Lachnospiraceae (F)	0	0	0	0	0	0	0	0	0	0	0	0	0	0	0	0	0	0		0	0	0	0	0	0	0	0	0	0	9.09796	3.17017	0	1.96777	0	0	3.84984	0		6.73941	0	0	0	0	0	0	0	0	0	0
Gallicola	0.307043	0	0	0	0	0	0	0	0	0	0	0	0	0	0	0	0	0		2.6324	1.60274	1.01668	0.625203	0	1.26049	1.15546	3.77923	2.16654	0.369745	0.531037	0	0	0	0	0	0.728167	0		0	0	0	0	0	0	0	0	0	0	0
Clostridiales (O)	0	0	0	0	0	0	0	0	0	0	0	0	0	0	0	0.0725826	0	0		0	0	0	0	0	0	0	0.311754	0	0	0	0	0	0	0	0	0	0		0	1.34397	0	0	0	0	0	0	0	0	0
Christensenellaceae (F)	0	0	0	0	0	0	0	0	0	0	0	0	0	0	0	0	0	0		0	0	0	0	0	0	0	0	0	0	1.27018	0	0	0	0	0	0	0		0	0	0	0	0	0	0	0	0	0	0
Psychrobacillus	0	0	0	0	0	0	0	0	0	0	0	0	0	0	0	0	0	0		0	0	0	0	0	0	0	0	0	0	0	0	0	0	0	0	0	0		0	1.20968	0	0	0	0	0	0	0	0	0
Anaerosolibacter	0	0	0	0	0	0	0	0	0	0	0	0	0	0	0	0	0	0		0	0	0	0	0	0	0	0	0	0	0	0	0	0	0	0	0	0		0	0	0	0	0	0	0	0	0	0	0
Clostridiaceae_1 (F)	0	0	0	0	0	0	0	0	0	0	0	0	0	0	0	0	0	0		0	0	0	0	0	0	0	0	0	0	0	0	0	0	0	0	0	0		0	0	0	0	0	0	0	0	0	0	1.30046
Syntrophomonas	0.283055	0	0	0	0.338806	0	0	0	0	0.208986	0	0	0	0	0	0	0	0		1.00135	0.730393	0.223864	0	0	0	0	0	0	0	0.620809	0	0	0	0	0	0	0		0	0	0	0	0	0	1.35026	0	0	0	0.462963
Cryptanaerobacter	0	0	0	0	0	0	0	0	0	0	0	0	0	0	0	0	0	0		0	0	0	0	0	0	0	0	0	0	0	0	0	0	0	0	0	0		0	1.13479	0.335921	0	0	0	0	0	0	0	0
Tepidanaerobacter	0.153521	0	0	0	0	0	0	0	0	0	0	0	0	0	0	0	0	0		0	1.43848	0.925861	0	0	0	0	0	0	0	0	0	0	0	0	0	0	0		0	0	0	0	0	0	0	0	0	0	0
Christensenellaceae_R-7_group	0	0	0	0	0	0	0	0	0	0	0	0	0	0	0	0.107383	0	0		0	0	0	0	0	0	0	0	0	0	0	0	0	0	0	0	0	0		5.5336	2.34606	0.644621	0.509939	0	0	0.261215	0	0	0	0.112847
Streptococcus	1.15548	0	0	0.333504	0	0	0	0.564384	0	0.334378	0.331665	0	0	0	0	0.287348	0	0		0	0	0	0	0	0	0	0	0	0	0	0	0	0	0	0	0	0		0	0	0	0	0	0	0	0	0	0	0
[truncated: 7 more columns]

## Sheet: Figure S3_Proteobacteria (>=1%)
Genus	1AW_I	1AW_N2_I	1AW_Air_I	1AW_F	1AW_N2_F	1AW_Air_F	2AW_I	2AW_N2_I	2AW_Air_I	2AW_F	2AW_N2_F	2AW_Air_F	3AW_I	3AW_N2_I	3AW_Air_I	3AW_F	3AW_N2_F	3AW_Air_F		FW_I	FW_N2_I	FW_Air_I	FW_F	FW_N2_F	FW_Air_F	2FW_I	2FW_N2_I	2FW_Air_I	2FW_F	2FW_N2_F	2FW_Air_F	3FW_I	3FW_N2_I	3FW_Air_I	3FW_F	3FW_N2_F	3FW_Air_F		1SS_I	1SS_N2_I	1SS_Air_I	1SS_F	1SS_N2_F	1SS_Air_F	2SS_I	2SS_N2_I	2SS_Air_I	2SS_F	2SS_N2_F
Arenimonas	0	0	0	0	0	0	0	0	0	0	0	0	0	0	0	0	0	0		0	1.68512	25.9768	0	0	0.148723	0	0	0	0	0	0	0	0	0	0	0.263171	0		0	7.0843	0	0	0	0	0	0	0	0	0
Thiobacillus	0	0	0	0	0	0	0	0	0	0	0	0	0	0	0	0	0	0		0	0	0	0	0	0	0	0	0	0	0	0	0	0	0	0	0	0		0	0	0	0	26.3241	20.5413	0	0	0	2.06006	0
Nitrincola	0	17.0857	9.44494	0	0	0	0	0	1.73057	0	0	0.424005	0.201488	0	2.8996	0	0	1.16108		0.406855	0	0.401167	0	0	0	1.15535	0	2.67335	0	0	0	0	0	0	0	0	0		0	0	0	0	0	0	1.55855	0	0	0	0
Gammaproteobacteria (C)	0	9.33834	6.3978	0	0	0	0	0	0	0	0	0	0.210565	0	0	0	0	1.68096		0	0.903294	0.139691	0	0	0	0.471053	0	3.35006	0	0	0.180762	0	0	0	0	0	0		0	0	0	0	0	0	0.621314	0	0	0	0
Pseudomonas	0	20.6697	18.2645	0	0	0	0	0	0	0	0	0	0.239608	0	0	0.0855083	0	5.175		0	0	0	0	0	0	1.52774	0	7.40295	0	0	0	0	0	0	0	0	1.00556		0	2.23748	7.93953	0	0	0	0.670458	0	0	0	0
Pseudomonadaceae (F)	0	6.44417	5.48913	0	0	0	0	0	0	0	0	0	0.292249	0	0	0	0	0		0	0	0	0	0	0	0	0	0.858625	0	0	0	0	0	0	0	0	0		0	1.90683	2.29697	0	0	0	0.652906	0	0	0	0
Burkholderiaceae (F)	0	0.660029	0.564001	0	0	0	0	0	0	0	0	0	0.315847	0	3.34093	0	0	0.72329		0	0.332772	0	0	0	0	0	0	0	0.595991	0	0	0	0	7.95195	0	0	7.77566		1.21047	0.758749	4.37523	0	0	4.62437	0	0	6.28722	0	0
Oceanospirillales (O)	0	2.62016	0	0	0	0	0	0	0	0	0	0	0	0	0	0	0	0		0	0	0	0	0	0	0	0	0	0	0	0	0	0	0	0	0	0		0	0	0	0	0	0	0	0	0	0	0
Paracoccus	0	0	0	0	0	0	0	0	0	0	0	0	0	0	0	0	0	0		0	0.420977	0	0	0	0	0	0	0	0	0	0	0	0	0	0	0	0		0	9.02689	2.27427	0	0	0	0	0	0	0	0
Xanthomonadaceae (F)	0	0	0	0	0	0	0	0	0	0	0	0	0	0	0	0	0	0		0	0	1.36578	0	0	0	0	0	0	0	0	0	0	0	0	0	0	2.76841		0	0	0	0	0	0	0	0	0	0	0
Rhodobacteraceae (F)	0	0	0	0	0	0	0	0	0	0	0	0	0	0	0	0	0	0		0	0.567316	0	0	0	0	0	0	0	0	0	0	0	0	0	0	0	0		0	2.13431	1.89518	0	0	0	0	0	0	0	0
Stenotrophomonas	0	0	0	0	0	0	0	0	0	0	0	0	0	0	0	0	0	0		0	0	0	0	0	0	0	0	0	0	0	0	0	0	0	0	0	0		0	0	0	0	0	0	0	0	41.0873	0	0.194973
Pusillimonas	0	8.78021	6.59514	0	0	0	0	0	0.518221	0	0	0	1.90779	0	9.08314	0	0	24.5841		0	3.0255	1.96208	0	0	0	0	0	2.30224	0	0	0	0	0	3.12204	0	0	10.7447		0	0	0	0	0	0	0	0	0	0	0
Dechlorobacter	0	0	0	0	0	0	5.4563	0	0	0	0	0	0	0	0	0	0	0		0	0	0	0	8.83245	0	0	8.71885	0	0	0	0	0	0	0	0	0	0		0	6.39577	10.7006	1.72541	0	0.849203	0	56.5575	0	0	1.11876
Smithella	0	0	0	0	0	0	0	0	0	0	0	0	0	0	0	0	0	0		0	0	0	0.371468	0	0	0	0	0	0	0	0	0	0	0	0	0	0		3.17855	0	0	2.11289	0	0	2.00811	0	0	1.37957	0
Ottowia	0	0	0	0	0	0	0	0	0	0	0	0	0	0	0	0	0	0		0	0	0	0	0	0	0	0	0	0	0	0	0	0	0	0	0	0		0	0	0	0	0	0	0	0	0	0	0
Azospira	0	0	0	0	0	0	0	0	0	0	0	0	0	0	0	0	0	0		0	0	0	0	0	0	0	0	0	0	0	0	0	0	0	0	0	0		0	0	0	0	0	0	0	0	0	0	0
Alcanivorax	0	0	2.65311	0	0	0	0	0	0	0	0	0	0	0	0	0	0	0		0	0	0	0	0	0	0	0	0	0	0	0	0	0	0	0	0	0		0	0	0	0	0	0	0	0	0	0	0
Hydrogenophaga	0	0	0	0	1.3035	0	0	0	0	0	0	0	0	0	0	0	0	0		0	0	0	0	0	0	0	0	0	0	0	0	0	0	0	0	0	0		0	0	0	0	0	8.37878	0	0	0	0	0
Xanthobacteraceae (F)	0	0	0	0	0	0	0	0	0	0	0	0	0	0	0	0.195874	0	0		0	0	0	0	0	0	0	0	0	0	0	0	0	0	0	0	0	0		8.55127	0	0	0	0	0	0	0	0	0	0
Comamonas	0	0	0	0	0	0	0	0	1.52778	0	0	0	0	0	0	0	0	0		0	0	0	0	0	0	0	0	0	0	0	0	0	0	0	0	0	0.962532		0	0	0	0	0	0	0	0	0	0	0
Luteimonas	0	1.40015	0	0	0	0	0	0	2.58694	0.168797	0	0	1.13814	0	6.76186	0.119314	2.04363	7.43966		0	0	0	0	0	0	0.455139	0	0	0	0	0	0	0	0	0	0	0		0	0	0	0	0	0	0	0	0	0	0
Hydrogenophilaceae (F)	0	0	0	0	0	0	0	0	0	0	0	0	0	0	0	0	0	0		0	0	0	0	0	0	0	0	0	0	0	0	0	0	0	0	0	0		0	0	0	1.28005	7.49064	0	0	0	0	0	0
Idiomarina	0	0.477309	0	0	0	0	0	0	0	0	0	0	0	0	0	0	0	0		0	0	0	0	0	0	0	0	0.522516	0	0	0	0	0	24.4279	0	0	0		0	0	0	0	0	0	1.1303	0	0	0	0
Parapusillimonas	0	0	0	0	0	0	0	0	0	0	0	0	0	0	0	0	0	0		0	0	0	0	0	0	0	0	0	0	0	0	0	0	0	0	0	0		0	5.32261	0	0	0	0	0	0	0	0	0
Thiopseudomonas	0	0	0	0	0	0	0	0	1.57347	0	0	0	0	0	0	0	0	0		3.19965	6.32638	3.19779	1.5098	0	3.4731	0	0.418218	0	0.337126	0	0	0	0	0	0	0	0		0	0	0	0	0	0	0	0	0	0	0
Paenalcaligenes	0	0	0	0	0	0	0	0	0	0	0	0	0	0	0	0	0	0		0	0	0	0	0	0	0	0	0	0	0	0	0	0	0	0	0	0		0	0	0	0	0	0	1.21806	0	0	0	0
Thauera	0	0	0	0	0	0	0	0	0	0	0	0	0	0	0	0	0	0		0	0	0	0	0	0	0	0	0	0	0	0	0	0	0	0	0	0		0	0	0	0	0	0	0	0	0	0	0
Alicycliphilus	0	0	0	0	0	0	0	0	0	0	0	0	0	0	0	0	0	0		0	0	0	0	0	0	0	0	0	0	0	0	0	0	0	0	0	0		0	0	3.55895	0	0	0	0	0	0	0	0
Caulobacteraceae (F)	0	0	0	0	0	0	0	0	0	0	0	0	0	0	0	0	0	0		0	0	0	0	0	0	0	0	0	0	0	0	0	0	0	0	0	0		0	0	0	0	0	0	0	0	0.377396	0	0
Cupriavidus	0	0	0	0	0	0	0	0	0	0	0	0	0	0	0	0	0	0		0	0	0	0	0	0	0	0	0	0	0	0	0	0	0	0	0	0		2.57931	0	0	0	0	0	0	0	0	0	0
Afipia	0.13753	0	0	0	0	0	0	0	0	0	0	0	0	0	0	0.51305	0	0		0	0	0	0	0	0	0	0	0	0	0	0	0	0	0	0	0	0		5.4552	0	0	0	0	0	0	0	0	0	0
Thermomonas	0	0	0	0	0	0	0	0	0	0	0	0	0	0	0	0	0	0		0	0	0	0	0	0	0	0	0	0	0	0	0	0	0	0	0	0		0	0	12.4199	0	0	2.25298	0	0	0	0	0
Syntrophorhabdus	0	0	0	0	0	0	0.352437	0	0	0	0	0	0	0	0	0	0	0		0	0	0	0	0	0	0	0.11489	0	0	0	0	0	0	0	0	0	0		0	0	0	2.54097	0	0	0	0	0	1.09371	0
Proteobacteria (P)	0	0	0	0	0	0	0	0	0	0	0	0	0	0	0	0	0	0		0	0	0	0	1.06894	0.336243	0	0	0	0	0	0	0	0	0	0	0	0		0	0	0	0	0	0	0	0	0	0	0
DSSF69	0	0.456198	3.54532	0	0	0	0	0	0	0	0	0	0	0	0	0	0	0		0	0	0	0	0	0	0	0	0	0	0	0	0	0	0	0	0	0		0	0.433802	0	0	0	0	0	0	0	0	0
Methylococcaceae (F)	0	0	0	0	1.05284	0	0	0	0	0	0	0	0	0	0	0	0	0		0	0	0	0	0	0	0	0	0	0	0	0	0	0	0	0	0	0		0	0	0	0	0	0	0	0	0	0	0
Azorhizophilus	0	0	0	0	0	1.0109	0	0	0	0	0	0	0	0	0	0	0	0		0	0	0	0	0	0	0	0	0	0	0	0	0	0	0	0	0	0		0	0	0	0	0	0	0	0	0	0	0
Vulgatibacter	0	0	0	0	0	0	0	0	0	0	0.630774	0.796757	0	0	0	0	0.874186	0		0	0	0	0	0	0	0	0	0	0	0	0	0	0	0	0	0	0		0	0	0	0	0	0	0	0	0.389014	0	0
Thioalkalispira	0	0	0	0	0	0	0	0	0	0	0	0	0	0	0	0	0	0		0	0	0	0	0	0	0	0	0	0	0	0	0	0	0	0	0	0		0	0	0	0	0	1.03838	0	0	0	0	0
Microvirga	0	0	0	0	0	0	0	0	0	0	0	0	0	0	0	0	0	0		0	0	0	0	0	0	0	0	0	0	0	0	0	0	0	0	0	0		0	0	0	0	0	0	0	0	0	0	0
Piscinibacter	0	0	0	0	0	0	0	0	0	0	0	0	0	0	0	0	0	0		0	0	0	0	0	0	0	0	0	0	0	0	0	0	0	0	0	0		3.68083	0	0	0	0	0	0	0	0	0	0
Acinetobacter	0	0	0	0	0	0	0	0	0	0	0	0	0	0	0	0	0	0		0	0	0	0	0	0	0	0	0	0	0	0	0	0	0	0	0	0		0	1.18996	0	0	0	0	0	0	0	0	0
[truncated: 7 more columns]
