# Supplementary material for: Absence of oxygen effect on microbial structure and methane production during drying and rewetting events
Source: Sci Rep. 2022 Oct 4;12:16570. doi: 10.1038/s41598-022-20448-5 (PMC9532411; doi:10.1038/s41598-022-20448-5)
Supplement: Supplementary file 3 — Supplementary Table S1. [file 41598_2022_20448_MOESM3_ESM.xlsx]

## Sheet: Sheet1
Sample_name	DOC (mg/L)
1AW_0I	2526
1AW_N2_0I	825
1AW_Air_0I	1482
1FW_0I	1862
1FW_N2_0I	1122
1FW_Air_0I	1478
1SS_0I	293
1SS_N2_0I	204
1SS_Air_0I	290
1AW_1F	3301
1AW_N2_1F	2208
1AW_Air_1F	3287
1FW_1F	1688
1FW_N2_1F	856
1FW_Air_1F	1664
1SS_1F	129
1SS_N2_1F	108
1SS_Air_1F	138
2AW_0I	1835
2AW_N2_0I	1669
2AW_Air_0I	1383
2FW_0I	1768
2FW_N2_0I	1445
2FW_Air_0I	1123
2SS_0I	103
2SS_N2_0I	359
2SS_Air_0I	218
2AW_1F	2245
2AW_N2_1F	2140
2AW_Air_1F	1956
2FW_1F	1690
2FW_N2_1F	1492
2FW_Air_1F	1370
2SS_1F	140
2SS_N2_1F	254
2SS_Air_1F	205
3AW_0I	3091
3AW_N2_0I	2367
3AW_Air_0I	2240
3FW_0I	2065
3FW_N2_0I	1478
3FW_Air_I	1394
3SS_0I	163
3SS_N2_0I	332
3SS_Air_0I	282
3AW_1F	2828
3AW_N2_1F	2453
3AW_Air_1F	2269
3FW_1F	2101
3FW_N2_1F	1730
3FW_Air_1F	1589
3SS_1F	195
3SS_N2_1F	351
3SS_Air_1F	275
