# Supplementary material for: Absence of oxygen effect on microbial structure and methane production during drying and rewetting events
Source: Sci Rep. 2022 Oct 4;12:16570. doi: 10.1038/s41598-022-20448-5 (PMC9532411; doi:10.1038/s41598-022-20448-5)
Supplement: Supplementary file 4 — Supplementary Table S2. [file 41598_2022_20448_MOESM4_ESM.xlsx]

## Sheet: Hillnum
Sample_name	q0	q1	q2	E1		Average		q0	Std		E1	Std					q0	E1
1J_I1	33	26.1488	21.9488	0.792389			1J_I	57.87	49.8172		0.792017	0.0258215				1J_I	57.87	0.79
1J_I2	42	32.1725	26.1375	0.766012			1JN_I	31.5436	10.8945		0.789753	0.0291683				1A_I	52.1	0.91
1J_I3	141	115.289	97.9138	0.817651			1JA_I	30.8416	8.32961		0.82148	0.0859112				1H_I	35.6	0.93
1JN_I1	29	22.4913	18.1145	0.775561			1A_I	52.1	9.82048		0.909125	0.037975
1JN_I2	37	28.5047	22.3843	0.770396			1AN_I	62.775	25.5232		0.927569	0.0437374				1J_F	52.05	0.89
1JN_I3	53	43.635	36.2871	0.823301			1AA_I	94.8587	61.3602		0.80634	0.0518811				1A_F	75.7	0.78
1JA_I1	45	38.637	33.455	0.8586			1H_I	35.5992	6.04479		0.927261	0.0186864				1H_F	35.48	0.9
1JA_I2	44	31.823	24.0518	0.72325			1HN_I	33.7725	14.659		0.8878	0.0248237
1JA_I3	25	22.0647	19.6808	0.882589			1HA_I	35.5012	23.8419		0.869879	0.046473				2J_I	59.95	0.87
1A_I1	47	43.9569	41.2635	0.935253			1J_F	52.0481	15.1083		0.885252	0.0197768				2A_I	37.73	0.83
1A_I2	57	49.3371	43.0658	0.865563			1JN_F	27.9066	3.92624		0.898612	0.0217285				2H_I	42.04	0.88
1A_I3	68	63.006	59.5313	0.926558			1JA_F	33.1224	8.09053		0.905527	0.0253471
1AN_I1	53	50.1383	47.6659	0.946005			1A_F	75.7001	21.2836		0.782559	0.123346				2J_F	63.42	0.85
1AN_I2	48	46.0353	44.0818	0.95907			1AN_F	29.728	7.86881		0.887353	0.0356255				2A_F	86.98	0.87
1AN_I3	105	92.1513	80.7443	0.877632			1AA_F	39.0866	11.5581		0.821986	0.0398877				2H_F	30.92	0.91
1AA_I1	202	165.142	140.829	0.817535			1H_F	35.4794	12.4574		0.898497	0.0164474
1AA_I2	61	51.9543	43.8745	0.851709			1HN_F	33.2345	5.53209		0.899014	0.0428442				3J_I	43.61	0.88
1AA_I3	90	67.4797	52.1404	0.749775			1HA_F	36.8372	17.5476		0.858661	0.131312				3A_I	14.49	0.89
1H_I1	36	32.6941	29.8488	0.908169			2J_I	59.9467	36.0191		0.865731	0.0366725				3H_I	19.9	0.85
1H_I2	34	31.5554	29.3421	0.928101			2JN_I	20.0537	3.9152		0.820417	0.0881329
1H_I3	45	42.5481	40.7295	0.945513			2JA_I	45.1488	22.9201		0.889336	0.0477947				3J_F	84.21	0.86
1HN_I1	21	18.8101	17.3081	0.895719			2A_I	37.7285	20.6545		0.825487	0.109769				3A_F	25.73	0.92
1HN_I2	53	48.108	42.5818	0.907698			2AN_I	81.0755	26.4715		0.785461	0.0643088				3H_F	15.82	0.89
1HN_I3	40	34.3993	28.5743	0.859983			2AA_I	63.4734	40.7607		0.840697	0.0814144
1HA_I1	13	10.6117	8.27214	0.816282			2H_I	42.0449	15.501		0.884906	0.0485629
1HA_I2	42	37.7567	33.3495	0.89897			2HN_I	51.4983	29.6642		0.872002	0.0601371
1HA_I3	65	58.1351	53.0255	0.894386			2HA_I	54.8758	18.1712		0.837629	0.0257184
1J_F1	46	41.3649	37.652	0.899236			2J_F	63.4201	51.2407		0.851783	0.0659936
1J_F2	72	62.7313	56.3051	0.871268			2JN_F	57.4162	9.80128		0.827011	0.0444877
1J_F3							2JA_F	26.3876	4.07469		0.823942	0.0189934
1JN_F1	28	24.8311	22.3876	0.886826			2A_F	86.9823	47.4091		0.874784	0.0504876
1JN_F2	35	32.3291	29.6811	0.923687			2AN_F	41.3035	36.7801		0.75842	0.0507133
1JN_F3	30	26.5597	23.7784	0.885323			2AA_F	30.7138	19.5752		0.834109	0.0697197
1JA_F1	26	24.0008	22.0474	0.923109			2H_F	30.9223	12.5402		0.909288	0.039052
1JA_F2	43	39.431	36.2799	0.916999			2HN_F	41.4206	9.57285		0.883661	0.0262876
1JA_F3	41	35.9353	32.1226	0.876472			2HA_F	37.7278	13.5375		0.837542	0.0745746
1A_F1	64	58.1672	53.893	0.908863			3J_I	43.6123	33.8528		0.875374	0.0870017
1A_F2	128	99.3809	85.0935	0.776414			3JN_I	9.41278	0.682292		0.943016	0.0263316
1A_F3	105	69.5522	53.8159	0.662401			3JA_I	12.8623	7.03525		0.936694	0.0346408
1AN_F1	28	24.4303	21.7099	0.87251			3A_I	14.4862	2.41819		0.886059	0.0215273
1AN_F2	45	38.7697	33.6897	0.86155			3AN_I	34.1642	16.2244		0.822338	0.0398786
1AN_F3	28	25.984	24.0445	0.928			3AA_I	18.8488	5.82976		0.919623	0.00110684
1AA_F1	44	38.1932	33.6995	0.868028			3H_I	19.8975	8.31708		0.849675	0.10039
1AA_F2	64	51.0654	41.4277	0.797897			3HN_I	35.5101	27.8284		0.883738	0.00944498
1AA_F3	35	28.0012	23.1782	0.800033			3HA_I	62.944	29.9821		0.753335	0.0875188
1H_F1	25	22.082	19.7578	0.883282			3J_F	84.212	106.948		0.856203	0.00323024
1H_F2	42	37.643	33.5782	0.896261			3JN_F	25.725	3.99178		0.895673	0.0240624
1H_F3	51	46.7133	42.9982	0.915948			3JA_F	22.3841	1.03173		0.908132	0.0199261
1HN_F1	30	27.3379	24.65	0.911263			3A_F	25.73	10.5596		0.916187	0.0293484
1HN_F2	41	38.3104	35.248	0.9344			3AN_F	37.8196	24.7162		0.798352	0.046905
1HN_F3	40	34.0552	30.5894	0.851379			3AA_F	17.2796	2.71865		0.868255	0.0594695
1HA_F1	33	30.4881	28.9657	0.923882			3H_F	15.8234	11.905		0.891929	0.0282974
1HA_F2	33	23.3478	17.6588	0.707508			3HN_F	18.1439	3.78718		0.884677	0.0411586
1HA_F3	60	56.6756	53.1471	0.944594			3HA_F	27.6595	12.5247		0.952366	0.0142274
2J_I1	22	18.4666	15.6292	0.839391
2J_I2	86	78.055	71.5946	0.907616
2J_I3	98	83.3184	74.7832	0.850188
2JN_I1	25	18.3408	14.9014	0.733631
2JN_I2	30	24.5335	20.8395	0.817782
2JN_I3	19	17.2869	15.8595	0.909838
2JA_I1	34	28.661	24.3724	0.842971
2JA_I2	76	71.3216	67.2065	0.938442
2JA_I3	40	35.4638	31.8295	0.886594
2A_I1	21	19.8177	19.0077	0.9437
2A_I2	83	60.3225	45.1428	0.726777
2A_I3	41	33.0453	26.791	0.805983
2AN_I1	109	88.0042	80.4198	0.807378
2AN_I2	145	103.394	89.0254	0.713059
2AN_I3	62	51.8287	46.0355	0.835947
2AA_I1	46	41.002	37.5591	0.891348
2AA_I2	44	38.8942	35.7796	0.883958
2AA_I3	148	110.524	96.1379	0.746785
2H_I1	56	49.7846	44.1345	0.88901
2H_I2	56	52.152	48.4279	0.931286
2H_I3	29	24.1982	20.6054	0.834421
2HN_I1	24	21.2855	19.8822	0.886896
2HN_I2	100	80.5817	73.1625	0.805817
2HN_I3	57	52.6277	48.2225	0.923292
2HA_I1	41	34.3712	30.7874	0.838321
2HA_I2	85	68.9835	58.8864	0.811571
2HA_I3	71	61.2726	53.7627	0.862994
2J_F1	21	17.7345	15.4031	0.844499
2J_F2	68	53.7019	42.8922	0.789734
2J_F3	129	118.824	110.115	0.921116
2JN_F1	62	53.1857	46.8536	0.857834
2JN_F2	65	50.4406	41.54	0.77601
2JN_F3	81	68.6222	57.5901	0.847188
2JA_F1	36	30.3626	26.009	0.843405
2JA_F2	27	22.22	18.8774	0.822964
2JA_F3	33	26.58	22.2376	0.805456
2A_F1	61	56.9139	53.2615	0.933015
2A_F2	167	141.634	129.128	0.848107
2A_F3	74	62.3991	53.5293	0.843232
2AN_F1	26	18.1977	15.034	0.699912
2AN_F2	28	21.9959	18.3444	0.785567
2AN_F3	106	83.7168	67.288	0.789781
2AA_F1	14	12.434	11.485	0.88814
2AA_F2	68	51.3678	38.4743	0.755409
2AA_F3	33	28.3397	25.2394	0.858779
2H_F1	36	33.5279	31.447	0.931331
2H_F2	45	41.9551	39.0027	0.932335
2H_F3	20	17.284	15.1738	0.864198
2HN_F1	56	47.8063	42.6132	0.853683
2HN_F2	51	46.0416	42.6226	0.902776
2HN_F3	34	30.4138	27.4056	0.894525
2HA_F1	32	24.1406	19.6659	0.754393
2HA_F2	57	51.215	46.249	0.898509
2HA_F3	44	37.8279	33.9848	0.859725
3J_I1	83	67.5499	58.6718	0.813854
3J_I2
3J_I3	21	19.6748	18.5881	0.936893
3JN_I1	9	8.70204	8.37341	0.966893
3JN_I2	10	9.47379	9.00392	0.947379
3JN_I3	11	10.0625	9.32987	0.914775
3JA_I1	9	8.63507	8.20905	0.959452
3JA_I2	22	20.9837	19.7772	0.953803
3JA_I3	10	8.96828	8.3308	0.896828
3A_I1	19	17.1748	15.664	0.903937
3A_I2	16	13.7946	11.8114	0.862163
3A_I3	14	12.4891	11.5356	0.892078
3AN_I1	24	20.8354	18.6564	0.868142
3AN_I2	37	29.4274	24.0096	0.795336
3AN_I3	65	52.2299	46.7545	0.803536
3AA_I1
3AA_I2	25	22.971	21.8375	0.918841
3AA_I3	16	14.7265	13.5955	0.920406
3H_I1	18	14.0164	10.5811	0.778688
3H_I2	28	25.7785	24.1813	0.920662
3H_I3
3HN_I1	73	64.9256	60.5092	0.889392
3HN_I2	11	9.60118	8.90517	0.872834
3HN_I3	36	32.0036	30.1161	0.888988
3HA_I1	82	59.4818	50.4783	0.725388
3HA_I2	111	94.5069	87.1414	0.851414
3HA_I3	51	34.8433	26.2582	0.683202
3J_F1	15	12.8824	11.0567	0.858825
3J_F2	38	32.5732	28.1505	0.857189
3J_F3	243	207.181	180.091	0.852595
3JN_F1	26	22.5941	20.7654	0.869004
3JN_F2	33	30.22	27.4722	0.915758
3JN_F3	27	24.3609	21.7644	0.902256
3JA_F1	25	22.9429	21.3262	0.917716
3JA_F2	26	23.0159	19.5598	0.885225
3JA_F3	23	21.1935	19.8169	0.921456
3A_F1	15	14.2508	13.5153	0.950054
3A_F2	31	27.9094	26.3485	0.900303
3A_F3	39	35.0299	32.4025	0.898204
3AN_F1	28	21.6159	18.6091	0.771995
3AN_F2	30	25.5752	23.0549	0.852507
3AN_F3	86	66.2677	57.1605	0.770555
3AA_F1	23	20.1663	17.1139	0.876794
3AA_F2	16	14.7679	13.7762	0.922994
3AA_F3	21	16.9045	13.9593	0.804978
3H_F1	8	7.37618	6.96906	0.922023
3H_F2	12	10.6549	9.52075	0.887906
3H_F3	34	29.4392	26.0285	0.865859
3HN_F1	25	21.3707	20.2502	0.85483
3HN_F2	15	13.9744	13.1815	0.93163
3HN_F3	22	19.0866	16.6928	0.867571
3HA_F1	31	30.0222	29.0201	0.968458
3HA_F2	15	14.1218	13.4186	0.941455
3HA_F3	41	38.8346	37.5031	0.947186

## Sheet: Sheet2
	q0	E1
1J_I	57.87	0.79
1JN_I	31.54	0.79
1JA_I	30.84	0.82
1A_I	52.1	0.91
1AN_I	62.77	0.93
1AA_I	94.86	0.81
1H_I	35.6	0.93
1HN_I	33.77	0.89
1HA_I	35.5	0.87
1J_F	52.05	0.89
1JN_F	27.91	0.9
1JA_F	33.12	0.91
1A_F	75.7	0.78
1AN_F	29.73	0.89
1AA_F	39.09	0.82
1H_F	35.48	0.9
1HN_F	33.23	0.9
1HA_F	36.84	0.86
2J_I	59.95	0.87
2JN_I	20.05	0.82
2JA_I	45.15	0.89
2A_I	37.73	0.83
2AN_I	81.08	0.79
2AA_I	63.47	0.84
2H_I	42.04	0.88
2HN_I	51.5	0.87
2HA_I	54.88	0.84
2J_F	63.42	0.85
2JN_F	57.42	0.83
2JA_F	26.39	0.82
2A_F	86.98	0.87
2AN_F	41.3	0.76
2AA_F	30.71	0.83
2H_F	30.92	0.91
2HN_F	41.42	0.88
2HA_F	37.73	0.84
3J_I	43.61	0.88
3JN_I	9.41	0.94
3JA_I	12.86	0.94
3A_I	14.49	0.89
3AN_I	34.16	0.82
3AA_I	18.85	0.92
3H_I	19.9	0.85
3HN_I	35.51	0.88
3HA_I	62.94	0.75
3J_F	84.21	0.86
3JN_F	25.73	0.9
3JA_F	22.38	0.91
3A_F	25.73	0.92
3AN_F	37.82	0.8
3AA_F	17.28	0.87
3H_F	15.82	0.89
3HN_F	18.14	0.88
3HA_F	27.66	0.95

## Sheet: Sheet1
		q0	E1																					q0	E1
1J_I	1AW_I	57.87	0.79																				1J_I	57.87	0.79
1JN_I	1AW_N2_I	31.54	0.79																				1A_I	52.1	0.91
																							1H_I	35.6	0.93
1A_I	1FW_I	52.1	0.91
1AN_I	1FW_N2_I	62.77	0.93																				1J_F	52.05	0.89
																							1A_F	75.7	0.78
1H_I	1SS_I	35.6	0.93																				1H_F	35.48	0.9
1HN_I	1SS_N2_I	33.77	0.89
																							2J_I	59.95	0.87
																							2A_I	37.73	0.83
1J_F	1AW_F	52.05	0.89																				2H_I	42.04	0.88
1JN_F	1AW_N2_F	27.91	0.9
																							2J_F	63.42	0.85
1A_F	1FW_F	75.7	0.78																				2A_F	86.98	0.87
1AN_F	1FW_N2_F	29.73	0.89																				2H_F	30.92	0.91
1H_F	1SS_F	35.48	0.9																				3J_I	43.61	0.88
1HN_F	1SS_N2_F	33.23	0.9																				3A_I	14.49	0.89
																							3H_I	19.9	0.85
2J_I	2AW_I	59.95	0.87																				3J_F	84.21	0.86
2JN_I	2AW_N2_I	20.05	0.82																				3A_F	25.73	0.92
																							3H_F	15.82	0.89
2A_I	2FW_I	37.73	0.83
2AN_I	2FW_N2_I	81.08	0.79
2H_I	2SS_I	42.04	0.88
2HN_I	2SS_N2_I	51.5	0.87
2J_F	2AW_F	63.42	0.85
2JN_F	2AW_N2_F	57.42	0.83
2A_F	2FW_F	86.98	0.87
2AN_F	2FW_N2_F	41.3	0.76
2H_F	2SS_F	30.92	0.91
2HN_F	2SS_N2_F	41.42	0.88
3J_I	3AW_I	43.61	0.88
3JN_I	3AW_N2_I	9.41	0.94
3A_I	3FW_I	14.49	0.89
3AN_I	3FW_N2_I	34.16	0.82
3H_I	3SS_I	19.9	0.85
3HN_I	3SS_N2_I	35.51	0.88
3J_F	3AW_F	84.21	0.86
3JN_F	3AW_N2_F	25.73	0.9
3A_F	3FW_F	25.73	0.92
3AN_F	3FW_N2_F	37.82	0.8
3H_F	3SS_F	15.82	0.89
3HN_F	3SS_N2_F	18.14	0.88
		q0	E1
1J_I	1AW_I	57.87	0.79
1JA_I	1AW_Air_I	30.84	0.82
1A_I	1FW_I	52.1	0.91
1AA_I	1FW_Air_I	94.86	0.81
1H_I	1SS_I	35.6	0.93
1HA_I	1SS_Air_I	35.5	0.87
1J_F	1AW_F	52.05	0.89
1JA_F	1AW_Air_F	33.12	0.91
1A_F	1FW_F	75.7	0.78
1AA_F	1FW_Air_F	39.09	0.82
1H_F	1SS_F	35.48	0.9
1HA_F	1SS_Air_F	36.84	0.86
2J_I	2AW_I	59.95	0.87
2JA_I	2AW_Air_I	45.15	0.89
2A_I	2FW_I	37.73	0.83
2AA_I	2FW_Air_I	63.47	0.84
2H_I	2SS_I	42.04	0.88
2HA_I	2SS_Air_I	54.88	0.84
2J_F	2AW_F	63.42	0.85
2JA_F	2AW_Air_F	26.39	0.82
2A_F	2FW_F	86.98	0.87
2AA_F	2FW_Air_F	30.71	0.83
2H_F	2SS_F	30.92	0.91
2HA_F	2SS_Air_F	37.73	0.84
3J_I	3AW_I	43.61	0.88
3JA_I	3AW_Air_I	12.86	0.94
3A_I	3FW_I	14.49	0.89
3AA_I	3FW_Air_I	18.85	0.92
3H_I	3SS_I	19.9	0.85
3HA_I	3SS_Air_I	62.94	0.75
3J_F	3AW_F	84.21	0.86
3JA_F	3AW_Air_F	22.38	0.91
3A_F	3FW_F	25.73	0.92
3AA_F	3FW_Air_F	17.28	0.87
3H_F	3SS_F	15.82	0.89
3HA_F	3SS_Air_F	27.66	0.95
