# Supplementary material for: Absence of oxygen effect on microbial structure and methane production during drying and rewetting events
Source: Sci Rep. 2022 Oct 4;12:16570. doi: 10.1038/s41598-022-20448-5 (PMC9532411; doi:10.1038/s41598-022-20448-5)
Supplement: Supplementary file 5 — Supplementary Table 3. [file 41598_2022_20448_MOESM5_ESM.xlsx]

## Sheet: Degree of centrality
	Degree of cntrality	Tax
A_seq_6	7	Methanolinea
B_Seq_184	5	Aegiribacteria . NA
B_Seq_54	5	Acetomicrobium
A_seq_11	4	Methanobrevibacter
A_seq_12	4	Candidatus_Methanomethylicus
B_Seq_247	4	SJA-15 . NA
A_seq_3	3	Methanosaeta
A_seq_4	3	Candidatus_Methanofastidiosum
B_Seq_108	3	Romboutsia
B_Seq_142	3	ST-12K33 . NA
B_Seq_252	3	Anaerolineaceae . NA
B_Seq_38	3	Bacillaceae . NA
B_Seq_39	3	Bacillus
B_Seq_65	3	Clostridium_sensu_stricto_9
B_Seq_72	3	Gelria
B_Seq_145	3	DMER64
B_Seq_131	3	Bacteroidetes_vadinHA17 . NA
B_Seq_20	3	Gallicola
B_Seq_19	3	Halobacteroidaceae . NA
B_Seq_200	2	Dechlorobacter
B_Seq_88	2	Fastidiosipila
A_seq_1	2	Methanosarcina
B_Seq_34	2	Sporosarcina
B_Seq_47	2	Defluviitoga
B_Seq_172	1	W5
B_Seq_189	1	Pseudomonas
B_Seq_190	1	Thiopseudomonas
B_Seq_195	1	Idiomarina
B_Seq_244	1	DTU014 . NA
B_Seq_35	1	Planococcaceae . NA
B_Seq_180	1	Aminicenantales . NA
B_Seq_64	1	Clostridium_sensu_stricto_1
B_Seq_55	1	JGI-0000079-D21
B_Seq_188	1	Pseudomonadaceae . NA
B_Seq_86	1	Ruminococcaceae . NA
B_Seq_122	1	Lentimicrobiaceae . NA

## Sheet: Betweenness
	Betweenness	Tax
B_Seq_142	0	ST-12K33 . NA
B_Seq_172	0	W5
B_Seq_189	0	Pseudomonas
B_Seq_190	0	Thiopseudomonas
B_Seq_195	0	Idiomarina
B_Seq_200	0	Dechlorobacter
B_Seq_244	0	DTU014 . NA
B_Seq_35	0	Planococcaceae . NA
B_Seq_38	0	Bacillaceae . NA
B_Seq_39	0	Bacillus
B_Seq_65	0	Clostridium_sensu_stricto_9
B_Seq_72	0	Gelria
B_Seq_88	0	Fastidiosipila
B_Seq_145	0	DMER64
A_seq_1	0	Methanosarcina
B_Seq_180	0	Aminicenantales . NA
B_Seq_64	0	Clostridium_sensu_stricto_1
B_Seq_20	0	Gallicola
B_Seq_55	0	JGI-0000079-D21
B_Seq_188	0	Pseudomonadaceae . NA
B_Seq_86	0	Ruminococcaceae . NA
B_Seq_122	0	Lentimicrobiaceae . NA
B_Seq_19	0	Halobacteroidaceae . NA
B_Seq_47	0	Defluviitoga
A_seq_12	0.333333	Candidatus_Methanomethylicus
B_Seq_34	1	Sporosarcina
B_Seq_247	4	SJA-15 . NA
A_seq_3	6	Methanosaeta
A_seq_4	6	Candidatus_Methanofastidiosum
B_Seq_54	6	Acetomicrobium
B_Seq_184	7.83333	Aegiribacteria . NA
B_Seq_108	13	Romboutsia
A_seq_11	33	Methanobrevibacter
B_Seq_252	33	Anaerolineaceae . NA
B_Seq_131	40	Bacteroidetes_vadinHA17 . NA
A_seq_6	48.8333	Methanolinea

## Sheet: Closeness
	Closeness	Tax
A_seq_6	0.00127877	Methanolinea
B_Seq_131	0.00127227	Bacteroidetes_vadinHA17 . NA
B_Seq_184	0.00127065	Aegiribacteria . NA
A_seq_11	0.00126904	Methanobrevibacter
B_Seq_247	0.00126743	SJA-15 . NA
A_seq_12	0.00126263	Candidatus_Methanomethylicus
B_Seq_252	0.00126103	Anaerolineaceae . NA
B_Seq_145	0.00126103	DMER64
B_Seq_180	0.00125786	Aminicenantales . NA
B_Seq_108	0.00125313	Romboutsia
B_Seq_200	0.00125156	Dechlorobacter
A_seq_3	0.00124533	Methanosaeta
A_seq_4	0.00124533	Candidatus_Methanofastidiosum
B_Seq_64	0.00123305	Clostridium_sensu_stricto_1
A_seq_1	0.00122699	Methanosarcina
B_Seq_54	0.000921659	Acetomicrobium
B_Seq_142	0.000919963	ST-12K33 . NA
B_Seq_72	0.000919963	Gelria
B_Seq_20	0.000919963	Gallicola
B_Seq_88	0.000919118	Fastidiosipila
B_Seq_47	0.000919118	Defluviitoga
B_Seq_38	0.000865801	Bacillaceae . NA
B_Seq_39	0.000865801	Bacillus
B_Seq_65	0.000865801	Clostridium_sensu_stricto_9
B_Seq_19	0.000865801	Halobacteroidaceae . NA
B_Seq_34	0.000840336	Sporosarcina
B_Seq_195	0.000839631	Idiomarina
B_Seq_35	0.000839631	Planococcaceae . NA
B_Seq_172	0.000816327	W5
B_Seq_189	0.000816327	Pseudomonas
B_Seq_190	0.000816327	Thiopseudomonas
B_Seq_244	0.000816327	DTU014 . NA
B_Seq_55	0.000816327	JGI-0000079-D21
B_Seq_188	0.000816327	Pseudomonadaceae . NA
B_Seq_86	0.000816327	Ruminococcaceae . NA
B_Seq_122	0.000816327	Lentimicrobiaceae . NA

## Sheet: Connectance
	Connectance	Tax
A_seq_6	0.00540123	Methanolinea
B_Seq_184	0.00385803	Aegiribacteria . NA
B_Seq_54	0.00385803	Acetomicrobium
A_seq_11	0.00308642	Methanobrevibacter
A_seq_12	0.00308642	Candidatus_Methanomethylicus
B_Seq_247	0.00308642	SJA-15 . NA
A_seq_3	0.00231482	Methanosaeta
A_seq_4	0.00231482	Candidatus_Methanofastidiosum
B_Seq_108	0.00231482	Romboutsia
B_Seq_142	0.00231482	ST-12K33 . NA
B_Seq_252	0.00231482	Anaerolineaceae . NA
B_Seq_38	0.00231482	Bacillaceae . NA
B_Seq_39	0.00231482	Bacillus
B_Seq_65	0.00231482	Clostridium_sensu_stricto_9
B_Seq_72	0.00231482	Gelria
B_Seq_145	0.00231482	DMER64
B_Seq_131	0.00231482	Bacteroidetes_vadinHA17 . NA
B_Seq_20	0.00231482	Gallicola
B_Seq_19	0.00231482	Halobacteroidaceae . NA
B_Seq_200	0.00154321	Dechlorobacter
B_Seq_88	0.00154321	Fastidiosipila
A_seq_1	0.00154321	Methanosarcina
B_Seq_34	0.00154321	Sporosarcina
B_Seq_47	0.00154321	Defluviitoga
B_Seq_172	0.000771605	W5
B_Seq_189	0.000771605	Pseudomonas
B_Seq_190	0.000771605	Thiopseudomonas
B_Seq_195	0.000771605	Idiomarina
B_Seq_244	0.000771605	DTU014 . NA
B_Seq_35	0.000771605	Planococcaceae . NA
B_Seq_180	0.000771605	Aminicenantales . NA
B_Seq_64	0.000771605	Clostridium_sensu_stricto_1
B_Seq_55	0.000771605	JGI-0000079-D21
B_Seq_188	0.000771605	Pseudomonadaceae . NA
B_Seq_86	0.000771605	Ruminococcaceae . NA
B_Seq_122	0.000771605	Lentimicrobiaceae . NA
