# Supplementary material for: Absence of oxygen effect on microbial structure and methane production during drying and rewetting events
Source: Sci Rep. 2022 Oct 4;12:16570. doi: 10.1038/s41598-022-20448-5 (PMC9532411; doi:10.1038/s41598-022-20448-5)
Supplement: Supplementary file 6 — Supplementary Table S4. [file 41598_2022_20448_MOESM6_ESM.xlsx]

## Sheet: Degree of centrality
	Degree of centrality	Tax
A_seq_12	8	Candidatus_Methanomethylicus
B_Seq_145	7	DMER64
B_Seq_170	7	Spirochaetaceae . NA
B_Seq_140	6	GZKB124 . NA
B_Seq_252	6	Anaerolineaceae . NA
A_seq_6	5	Methanolinea
B_Seq_136	5	Ruminofilibacter
B_Seq_91	5	possible_family_01 . NA
A_seq_4	4	Candidatus_Methanofastidiosum
B_Seq_146	4	Rikenellaceae . NA
B_Seq_172	4	W5
B_Seq_180	4	Aminicenantales . NA
B_Seq_184	4	Aegiribacteria . NA
B_Seq_153	3	Bacteroidales_UCG-001 . NA
B_Seq_108	3	Romboutsia
B_Seq_131	3	Bacteroidetes_vadinHA17 . NA
B_Seq_81	3	Herbinix
B_Seq_55	3	JGI-0000079-D21
A_seq_8	2	Bathyarchaeia . NA
B_Seq_106	2	Alkaliphilus
B_Seq_235	2	Microvirga
B_Seq_236	2	Caulobacteraceae . NA
B_Seq_247	2	SJA-15 . NA
B_Seq_88	2	Fastidiosipila
B_Seq_85	2	Ruminiclostridium_1
B_Seq_201	2	Thauera
B_Seq_47	2	Defluviitoga
A_seq_5	1	Methanomassiliicoccus
B_Seq_209	1	Pusillimonas
B_Seq_253	1	Leptolinea
B_Seq_257	1	Candidatus_Caldatribacterium
B_Seq_54	1	Acetomicrobium
A_seq_3	1	Methanosaeta
B_Seq_68	1	Hydrogenispora
B_Seq_71	1	MBA03 . NA
B_Seq_189	1	Pseudomonas
B_Seq_197	1	Thiobacillus
B_Seq_122	1	Lentimicrobiaceae . NA
B_Seq_59	1	Syntrophomonadaceae . NA

## Sheet: Betweenness
	Betweenness	Tax
A_seq_5	0	Methanomassiliicoccus
A_seq_8	0	Bathyarchaeia . NA
B_Seq_180	0	Aminicenantales . NA
B_Seq_184	0	Aegiribacteria . NA
B_Seq_209	0	Pusillimonas
B_Seq_235	0	Microvirga
B_Seq_236	0	Caulobacteraceae . NA
B_Seq_253	0	Leptolinea
B_Seq_257	0	Candidatus_Caldatribacterium
B_Seq_54	0	Acetomicrobium
B_Seq_108	0	Romboutsia
B_Seq_131	0	Bacteroidetes_vadinHA17 . NA
A_seq_3	0	Methanosaeta
B_Seq_68	0	Hydrogenispora
B_Seq_81	0	Herbinix
B_Seq_85	0	Ruminiclostridium_1
B_Seq_71	0	MBA03 . NA
B_Seq_189	0	Pseudomonas
B_Seq_201	0	Thauera
B_Seq_197	0	Thiobacillus
B_Seq_122	0	Lentimicrobiaceae . NA
B_Seq_59	0	Syntrophomonadaceae . NA
A_seq_6	0.666667	Methanolinea
B_Seq_247	1	SJA-15 . NA
B_Seq_88	2	Fastidiosipila
B_Seq_47	2	Defluviitoga
B_Seq_55	2.66667	JGI-0000079-D21
B_Seq_91	4.16667	possible_family_01 . NA
B_Seq_145	7.66667	DMER64
B_Seq_170	7.66667	Spirochaetaceae . NA
B_Seq_153	9	Bacteroidales_UCG-001 . NA
B_Seq_146	9.33333	Rikenellaceae . NA
A_seq_12	11.3333	Candidatus_Methanomethylicus
B_Seq_106	12	Alkaliphilus
B_Seq_140	12.5	GZKB124 . NA
B_Seq_172	12.5	W5
B_Seq_136	12.8333	Ruminofilibacter
B_Seq_252	40.6667	Anaerolineaceae . NA
A_seq_4	41	Candidatus_Methanofastidiosum

## Sheet: closeness
	Closeness	Tax
B_Seq_252	0.00100402	Anaerolineaceae . NA
A_seq_12	0.001002	Candidatus_Methanomethylicus
B_Seq_145	0.001001	DMER64
B_Seq_170	0.001001	Spirochaetaceae . NA
A_seq_4	0.001	Candidatus_Methanofastidiosum
A_seq_6	0.000999001	Methanolinea
B_Seq_131	0.000997009	Bacteroidetes_vadinHA17 . NA
B_Seq_180	0.000993049	Aminicenantales . NA
B_Seq_184	0.000993049	Aegiribacteria . NA
B_Seq_108	0.000992063	Romboutsia
B_Seq_106	0.000990099	Alkaliphilus
A_seq_5	0.000988142	Methanomassiliicoccus
A_seq_3	0.000988142	Methanosaeta
B_Seq_68	0.000978474	Hydrogenispora
B_Seq_136	0.000902527	Ruminofilibacter
B_Seq_140	0.000901713	GZKB124 . NA
B_Seq_146	0.000901713	Rikenellaceae . NA
B_Seq_172	0.000900901	W5
B_Seq_91	0.00090009	possible_family_01 . NA
B_Seq_81	0.000898473	Herbinix
B_Seq_55	0.000898473	JGI-0000079-D21
B_Seq_153	0.000896057	Bacteroidales_UCG-001 . NA
A_seq_8	0.000895255	Bathyarchaeia . NA
B_Seq_85	0.000895255	Ruminiclostridium_1
B_Seq_71	0.000888889	MBA03 . NA
B_Seq_88	0.00073046	Fastidiosipila
B_Seq_47	0.00073046	Defluviitoga
B_Seq_54	0.000729395	Acetomicrobium
B_Seq_59	0.000729395	Syntrophomonadaceae . NA
B_Seq_235	0.000711238	Microvirga
B_Seq_236	0.000711238	Caulobacteraceae . NA
B_Seq_247	0.000711238	SJA-15 . NA
B_Seq_201	0.000711238	Thauera
B_Seq_253	0.000710732	Leptolinea
B_Seq_197	0.000710732	Thiobacillus
B_Seq_209	0.000692521	Pusillimonas
B_Seq_257	0.000692521	Candidatus_Caldatribacterium
B_Seq_189	0.000692521	Pseudomonas
B_Seq_122	0.000692521	Lentimicrobiaceae . NA

## Sheet: Connectance
	Connectance	Tax
A_seq_12	0.0052597	Candidatus_Methanomethylicus
B_Seq_145	0.00460223	DMER64
B_Seq_170	0.00460223	Spirochaetaceae . NA
B_Seq_140	0.00394477	GZKB124 . NA
B_Seq_252	0.00394477	Anaerolineaceae . NA
A_seq_6	0.00328731	Methanolinea
B_Seq_136	0.00328731	Ruminofilibacter
B_Seq_91	0.00328731	possible_family_01 . NA
A_seq_4	0.00262985	Candidatus_Methanofastidiosum
B_Seq_146	0.00262985	Rikenellaceae . NA
B_Seq_172	0.00262985	W5
B_Seq_180	0.00262985	Aminicenantales . NA
B_Seq_184	0.00262985	Aegiribacteria . NA
B_Seq_153	0.00197239	Bacteroidales_UCG-001 . NA
B_Seq_108	0.00197239	Romboutsia
B_Seq_131	0.00197239	Bacteroidetes_vadinHA17 . NA
B_Seq_81	0.00197239	Herbinix
B_Seq_55	0.00197239	JGI-0000079-D21
A_seq_8	0.00131492	Bathyarchaeia . NA
B_Seq_106	0.00131492	Alkaliphilus
B_Seq_235	0.00131492	Microvirga
B_Seq_236	0.00131492	Caulobacteraceae . NA
B_Seq_247	0.00131492	SJA-15 . NA
B_Seq_88	0.00131492	Fastidiosipila
B_Seq_85	0.00131492	Ruminiclostridium_1
B_Seq_201	0.00131492	Thauera
B_Seq_47	0.00131492	Defluviitoga
A_seq_5	0.000657462	Methanomassiliicoccus
B_Seq_209	0.000657462	Pusillimonas
B_Seq_253	0.000657462	Leptolinea
B_Seq_257	0.000657462	Candidatus_Caldatribacterium
B_Seq_54	0.000657462	Acetomicrobium
A_seq_3	0.000657462	Methanosaeta
B_Seq_68	0.000657462	Hydrogenispora
B_Seq_71	0.000657462	MBA03 . NA
B_Seq_189	0.000657462	Pseudomonas
B_Seq_197	0.000657462	Thiobacillus
B_Seq_122	0.000657462	Lentimicrobiaceae . NA
B_Seq_59	0.000657462	Syntrophomonadaceae . NA
